# Supplementary material for: 17β-Estradiol Suppresses Gastric Inflammatory and Apoptotic Stress Responses and Restores nNOS-Mediated Gastric Emptying in Streptozotocin (STZ)-Induced Diabetic Female Mice
Source: Antioxidants (Basel). 2023 Mar 20;12(3):758. doi: 10.3390/antiox12030758 (PMC10045314; doi:10.3390/antiox12030758)
Supplement: Supplementary file 1 [file antioxidants-12-00758-s001.zip]

Archive with 1 entries (1 files):
- antioxidants-2228347-supplementary.pdf
